# Supplementary material for: The effect of shifting medical coverage from National Health Insurance to Medical Aid type I and type II on health care utilization and out-of-pocket spending in South Korea
Source: BMC Health Serv Res. 2020 Oct 27;20:979. doi: 10.1186/s12913-020-05778-2 (PMC7590487; doi:10.1186/s12913-020-05778-2)
Supplement: Supplementary file 2 — Additional file 2: Table S1. Estimated Average Health Care Utilization and Out-of-pocket Medical Spending Difference in Medical Aid Type I panel by difference-in-differences analysis. Abbreviation: Medical Aid, MA, National Health Insurance, NHI, Confidence Interval, CI. * Log Link with Zero-Inflated Negative Binomial Distribution was applied in the regression analysis because of exceess zeros in the outcomes. a Models additionally adjusted for individuals’ health related characteristics (mostly visited type of medical institution, lasted period of chronic disease). b Propensity score matched for sex, age, region, equivalized household disposable income, marital status, economic activity status, number of private insurance, expenditure on private insurance. [file 12913_2020_5778_MOESM2_ESM.xlsx]

## Sheet: Table S1
Table S1. Estimated Average Health Care Utilization and Out-of-pocket Medical Spending Difference in Medical Aid Type I panel by difference-in-differences analysis.
Outcomes		Outpatient Visit				Length of Stay				Out-of-pocket Medical Spending
		Estimate	95% CI	P-value		Estimate	95% CI	P-value		Estimate	95% CI	P-value
1 Year before & after (Model 1) a,b
Type of Health Care Coverage (A)
	MA Type I	-0.1798	(-0.34, -0.02)	0.0323		0.7044	(0.17, 1.24)	0.0094		-0.0513	(-0.23, 0.13)	0.5797
	NHI	ref.				ref.				ref.
Shifting Time (B)
	After Shifted	-0.03	(-0.15, 0.08)	0.5659		0.48	(0.08, 0.87)	0.0184		0.178	(0.05, 0.31)	0.0069
	Before Shifted	ref.				ref.				ref.
(A) x (B)		0.2763	(0.04, 0.51)	0.0212		-0.5226	(-1.29, 0.25)	0.1836		-0.226	(-0.49, 0.04)	0.0921
2 Years before & after (Model 2) a,b
Type of Health Care Coverage (A)
	MA Type I	-0.1426	(-0.27, -0.01)	0.0287		0.2806	(-0.16, 0.72)	0.2112		-0.1	(-0.25, 0.05)	0.1878
	NHI	ref.				ref.				ref.
Shifting Time (B)
	After Shifted	0.0039	(-0.09, 0.10)	0.9347		0.152	(-0.16, 0.46)	0.3403		0.1136	(0.00, 0.22)	0.0358
	Before Shifted	ref.				ref.				ref.
(A) x (B)		0.2011	(0.02, 0.39)	0.0324		-0.2283	(-0.86, 0.40)	0.4764		-0.1727	(-0.39, 0.04)	0.1196
3 Years before & after shift (Model 3) a,b
Type of Health Care Coverage (A)
	MA Type I	-0.19	(-0.31, -0.07)	0.0015		0.0201	(-0.38, 0.42)	0.9215		-0.0597	(-0.19, 0.07)	0.3776
	NHI	ref.				ref.				ref.
Shifting Time (B)
	After Shifted	0.03	(-0.06, 0.11)	0.5141		0.0002	(-0.29, 0.29)	0.9991		0.0683	(-0.03, 0.16)	0.1637
	Before Shifted	ref.				ref.				ref.
(A) x (B)		0.1725	(0.00, 0.34)	0.044		-0.08	(-0.64, 0.49)	0.7949		-0.264	(-0.46, -0.07)	0.0085
Abbreviation: Medical Aid, MA, National Health Insurance, NHI, Confidence Interval, CI
* Log Link with Zero-Inflated Negative Binomial Distribution was applied in the regression analysis because of exceess zeros in the outcomes.
a Models additionally adjusted for individuals' health related characteristics (mostly visited type of medical institution, lasted period of chronic disease).
b Propensity score matched for sex, age, region, equivalized household disposable income, marital status, economic activity status, number of private insurance, expenditure on private insurance.
