# Supplementary material for: The effect of shifting medical coverage from National Health Insurance to Medical Aid type I and type II on health care utilization and out-of-pocket spending in South Korea
Source: BMC Health Serv Res. 2020 Oct 27;20:979. doi: 10.1186/s12913-020-05778-2 (PMC7590487; doi:10.1186/s12913-020-05778-2)
Supplement: Supplementary file 3 — Additional file 3: Table S2. Estimated Average Health Care Utilization and Out-of-pocket Medical Spending Difference in Medical Aid Type II panel by difference-in-differences analysis. * Log Link with Zero-Inflated Negative Binomial Distribution was applied in the regression analysis because of exceess zeros in the outcomes. a Models additionally adjusted for individuals’ health related characteristics (mostly visited type of medical institution, lasted period of chronic disease). b Propensity score matched for sex, age, region, equivalized household disposable income, marital status, economic activity status, number of private insurance, expenditure on private insurance. [file 12913_2020_5778_MOESM3_ESM.xlsx]

## Sheet: Table S2
Table S2. Estimated Average Health Care Utilization and Out-of-pocket Medical Spending Difference in Medical Aid Type II panel by difference-in-differences analysis.
Outcomes		Outpatient Visit				Length of Stay				Out-of-pocket Medical Spending
		Estimate	95% CI	P-value		Estimate	95% CI	P-value		Estimate	95% CI	P-value
1 Year before & after (Model 1) a,b
Type of Health Care Coverage (A)
	Medical Aid Type II	0.265	(-0.05, 0.58)	0.103		0.1563	(-1.24, 1.56)	0.8268		-0.2835	(-0.62, 0.05)	0.0977
	NHI	ref.				ref.				ref.
Shifting Time (B)
	After Shifted	-0.0564	(-0.29, 0.17)	0.6323		-0.6849	(-1.76, 0.39)	0.2128		0.2789	(0.04, 0.51)	0.0183
	Before Shifted	ref.				ref.				ref.
(A) x (B)		0.3288	(-0.12, 0.78)	0.151		0.4805	(-1.63, 2.60)	0.6561		-0.3822	(-0.85, 0.09)	0.112
2 Years before & after (Model 2) a,b
Type of Health Care Coverage (A)
	Medical Aid Type II	0.2455	(-0.01, 0.51)	0.0641		0.2029	(-1.15, 1.16)	0.7689		-0.5641	(-0.84, -0.29)	<0.001
	NHI	ref.				ref.				ref.
Shifting Time (B)
	After Shifted	-0.0685	(-0.27, 0.13)	0.4978		-0.6766	(-1.70, 0.35)	0.1945		0.2931	(0.09, 0.50)	0.0048
	Before Shifted	ref.				ref.				ref.
(A) x (B)		0.2236	(-0.16, 0.61)	0.2565		0.3931	(-1.63, 2.42)	0.7038		-0.2578	(-0.69, 0.15)	0.2186
3 Years before & after shift (Model 3) a,b
Type of Health Care Coverage (A)
	Medical Aid Type II	0.1898	(-0.04, 0.42)	0.1058		0.3357	(-0.88, 1.55)	0.5894		-0.6301	(-0.88, -0.39)	<0.001
	NHI	ref.				ref.				ref.
Shifting Time (B)
	After Shifted	-0.1223	(-0.30, 0.06)	0.1882		-0.0216	(-0.88, 0.83)	0.9606		0.2469	(0.06, 0.43)	0.0094
	Before Shifted	ref.				ref.				ref.
(A) x (B)		0.3265	(-0.03, 0.68)	0.0711		0.7936	(-1.10, 2.69)	0.4118		-0.2724	(-0.65, 0.10)	0.1543
Abbreviation: Medical Aid, MA, National Health Insurance, NHI, Confidence Interval, CI
* Log Link with Zero-Inflated Negative Binomial Distribution was applied in the regression analysis because of exceess zeros in the outcomes.
a Models additionally adjusted for individuals' health related characteristics (mostly visited type of medical institution, lasted period of chronic disease).
b Propensity score matched for sex, age, region, equivalized household disposable income, marrital status, economic activity status, number of private insurance, expenditure on private insurance.
